# Supplementary material for: Transforming machine translation: a deep learning system reaches news translation quality comparable to human professionals
Source: Nat Commun. 2020 Sep 1;11:4381. doi: 10.1038/s41467-020-18073-9 (PMC7463233; doi:10.1038/s41467-020-18073-9)
Supplement: Supplementary file 4 — Supplementary Data 1 [file 41467_2020_18073_MOESM4_ESM.xlsx]

## Sheet: Sheet1
Figure, in which the translation example is shown.	Source English sentence	Czech translation by human reference	Czech translation by CUBBITT	Length of the source sentence	Evaluation of the overall quality of the human reference translation (0 worst, 10 best)	Evaluation of the adequacy of the human reference translation (0 worst, 10 best)	Evaluation of the fluency of the human reference translation (0 worst, 10 best)	Evaluation of the overall quality of the translation by CUBBITT (0 worst, 10 best)	Evaluation of the adequacy of the translation by CUBBITT (0 worst, 10 best)	Evaluation of the fluency of the translation by CUBBITT n (0 worst, 10 best)	The number of "meaning addition" type errors in the translation by CUBBITT	The number of "meaning addition" type errors in the translation by human reference	The number of "meaning omission" type errors in the translation by CUBBITT	The number of "meaning omission" type errors in the translation by human reference	The number of errors of type "wrong translation of an ambiguous word" in the translation by CUBBITT	The number of errors of type "wrong translation of an ambiguous word" in the translation by human reference	The number of "meaning shift" type errors in the translation by CUBBITT	The number of "meaning shift" type errors in the translation by human reference	The number of "other adequacy" type errors in the translation by CUBBITT	The number of "other adequacy" type errors in the translation by human reference	The number of "grammar" type errors in the translation by CUBBITT	The number of "grammar" type errors in the translation by human reference	The number of "spelling" type errors in the translation by CUBBITT	The number of "spelling" type errors in the translation by human reference	The number of "other fluency" type errors in the translation by CUBBITT	The number of "other fluency" type errors in the translation by human reference	The number of errors due to "cross-sentence context" in the translation by CUBBITT	The number of errors due to "cross-sentence context" in the translation by human reference
Figure	Source sentence	Reference translation	CUBBITT translation	sentenceLength_Source	overall_Reference	adequacy_Reference	fluency_Reference	overall_CUBBITT	adequacy_CUBBITT	fluency_CUBBITT	C_addition	R_addition	C_omission	R_omission	C_ambiguous	R_ambiguous	C_shift	R_shift	C_otherAdequacy	R_otherAdequacy	C_grammar	R_grammar	C_spelling	R_spelling	C_otherFluency	R_otherFluency	C_context	R_context
Fig 5A	This event will be his first Scottish appearance since the Aberdeen Asset Management Scottish Open in 2013.	Tato událost bude jeho první účastí od Aberdeen Asset Management Scottish Open v roce 2013.	Tato akce bude jeho prvním skotským vystoupením od soutěže Aberdeen Asset Management Scottish Open v roce 2013.	107	8.5	7.5	8.5	10	10	10				1
Fig 5B	Cells that are capable of triggering inflammation are balanced by cells that promote tolerance, protecting the body without damaging sensitive tissues.	Počet zánětlivých buněk je vyvážen počtem buněk, jež podporují toleranci a chrání tělo, aniž by přitom poškozovaly citlivou tkáň.	Buňky, které jsou schopny vyvolat zánět, jsou vyváženy buňkami, které podporují toleranci, chrání tělo, aniž by poškodily citlivé tkáně.	151	8.5	9	9.5	10	10	10		2
Fig 5C	But the efforts have triggered pushback by Democratics and conservation groups who are concerned about the impact of greater emissions on public health.	Snaha nové vlády však zahájila protiopatření ze strany demokratů a konzervativních skupin, které se obávají dopadu emisí na veřejné zdraví.	Toto úsilí však vyvolalo tlak ze strany Demokratů a ochranářských skupin, kteří se obávají dopadu větších emisí na veřejné zdraví.	152	4	3.5	5	7	7.5	6.5				1				1					1		1	1
Fig 5D	And he's got to move up to lightweight [135 pounds] and then we have a fight.	Lomačenko zase musí přibrat, aby se dostal na lehkou váhu... pak se můžeme utkat.	A on se musí posunout do lehké váhy (135 liber) a pak se pohádáme.	77	9	8	10	1.5	1.5	3				1	0.5		1								0.5
Fig 5E	I mention this because my cousin, a left-leaning poet who lives in Chicago and who's long been at loggerheads with Republicans in our family, has been visiting me in New York this week.	Mluvím o tom proto, že mě tento týden navštívila v New Yorku moje sestřenice - básnířka a fanynka levice, která žije v Chicagu a která v naší rodině po dlouhou dobu platila za republikánskou hlupačku.	Zmiňuji se o tom, protože můj bratranec, levicově orientovaný básník, který žije v Chicagu a který byl dlouho na kordy s republikány v naší rodině, mě tento týden navštívil v New Yorku.	185	6	6	8.5	7	5.5	9		2		3				2									1	1
Fig 5F	More than 500 people work at the plant, which produces Hobnobs and Rich Tea biscuits, among other products.	V továrně pracuje více než 500 zaměstnanců, kteří vyrábějí kromě jiných produktů i sušenky Hobnob a Rich Tea.	V závodě, který vyrábí mimo jiné sušenky Hobnobs a Rich Tea, pracuje více než 500 lidí.	107	7.5	7	9	10	10	10								0.5		1						0.5
Fig S7C	The administration of President Donald Trump has been seeking to roll back a wide array of environmental regulations imposed by former President Barack Obama, as part of a broader agenda Trump says is aimed at sparking economic growth.	Administrace prezidenta Donalda Trumpa usiluje o zamezení mnoha environmentálních nařízení, které navrhl bývalý prezident Barack Obama - podle Trumpových slov ve snaze nakopnout ekonomický růst.	Administrativa prezidenta Donalda Trumpa se snaží zvrátit širokou paletu ekologických regulací zavedených bývalým prezidentem Barackem Obamou v rámci širší agendy, která má podle Trumpa podnítit hospodářský růst.	235	5.5	7.5	3.5	9	10	9						1									1	3
Examples of translation errors and properties of the reference human translation and CUBBITT. The data extend Figure 5, providing Czech translations by the human reference and CUBBITT, as well as the values of the manual evaluation for the individual sentences.
